# Supplementary material for: Surface Microstructure Engineering for Enhancing Li-Ion Diffusion and Structure Stability of Ni-Rich Cathode Materials
Source: Nanomaterials (Basel). 2025 Jul 24;15(15):1144. doi: 10.3390/nano15151144 (PMC12348175; doi:10.3390/nano15151144)
Supplement: Supplementary file 1 [file nanomaterials-15-01144-s001.zip]

Archive with 1 entries (1 files):
- nanomaterials-3784029-supplementary.pdf
